# Supplementary material for: Contrast in soil microbial metabolic functional diversity to fertilization and crop rotation under rhizosphere and non-rhizosphere in the coal gangue landfill reclamation area of Loess Hills
Source: PLoS One. 2020 Mar 9;15(3):e0229341. doi: 10.1371/journal.pone.0229341 (PMC7062280; doi:10.1371/journal.pone.0229341)
Supplement: S1 Data — (ZIP) [file pone.0229341.s001.zip]

Archive with 7 entries (6 files):
- supporting datas/AWCD2017-2018.xls
- supporting datas/Maize absorption value 96h.xls
- supporting datas/Soybean absorption value 96h.xls
- supporting datas/nutrients data of maize.xls
- supporting datas/nutrients data of soybean.xls
- supporting datas/yield etc.datas.xlsx
- supporting datas/
