# Supplementary material for: Contrast in soil microbial metabolic functional diversity to fertilization and crop rotation under rhizosphere and non-rhizosphere in the coal gangue landfill reclamation area of Loess Hills
Source: PLoS One. 2020 Mar 9;15(3):e0229341. doi: 10.1371/journal.pone.0229341 (PMC7062280; doi:10.1371/journal.pone.0229341)
Supplement: S1 Data — (ZIP) [file pone.0229341.s001.zip › supporting datas/AWCD2017-2018.xls]

## Sheet: Sheet1
	average								stdev
	0h	24h	48h	72h	96h	120h	144h	168h	0h	24h	48h	72h	96h	120h	144h	168h
SCKS	0	0.00112903	0.0012043	0.00128226	0.00137104	0.0176667	0.0206129	0.0242177	0	0.000758122	6.71505e-05	0.000531035	0.000152446	0.00602495	0.00496387	0.00805076
SCKR	0	0.0101183	0.142022	0.326452	0.449452	0.531785	0.594097	0.613022	0	0.00300283	0.0854241	0.0749631	0.0744911	0.0900597	0.0903039	0.0877616
SFS	0	0.00475269	0.0174946	0.0328495	0.0519032	0.0712903	0.0942903	0.101527	0	0.00568972	0.0118521	0.0128011	0.0159535	0.00817804	0.0117919	0.00804102
SFR	0	0.0219785	0.328258	0.522172	0.717957	0.782333	0.902946	0.937097	0	0.00970643	0.0272224	0.0277261	0.0498761	0.0491877	0.0320401	0.0387161
SOS	0	0.00191398	0.0169355	0.0366774	0.0547957	0.0796129	0.101872	0.126699	0	0.000274352	0.00337586	0.0350251	0.0305335	0.0102735	0.0119402	0.0266161
SOR	0	0.041871	0.385731	0.61343	0.835355	0.946624	0.995753	1.03972	0	0.0117	0.0563293	0.0325534	0.0229736	0.0499982	0.0488985	0.0411557
SOFS	0	0.0122903	0.0219892	0.0365484	0.0620323	0.0845376	0.105032	0.116817	0	0.00686332	0.0129526	0.00768656	0.00485363	0.00486406	0.0253419	0.0278042
SOFR	0	0.0776989	0.441065	0.667763	0.86772	0.967	1.05297	1.08575	0	0.00715172	0.0232178	0.0211939	0.0690802	0.0850133	0.0782993	0.0640845
	0h	24h	48h	72h	96h	120h	144h	168h	0h	24h	48h	72h	96h	120h	144h	168h
MCKS	0	0.00332258	0.050172	0.109247	0.1736	0.192688	0.219892	0.236828	0	0.000976306	0.0209071	0.0308375	0.0393556	0.018172383	0.0233718	0.0609968
MCKR	0	0.0209032	0.21271	0.362333	0.493968	0.592839	0.674065	0.709656	0	0.00100571	0.0176593	0.0375019	0.0430415	0.0348764	0.0383072	0.0461634
MFS	0	0.00432258	0.0557419	0.103355	0.177892	0.216548	0.228763	0.255215	0	0.00128507	0.0181833	0.0252936	0.02985	0.042804	0.05136	0.0186401
MFR	0	0.0854946	0.375581	0.569957	0.690172	0.763527	0.813172	0.822302	0	0.0165189	0.0189967	0.00909662	0.0109678	0.005922	0.0247082	0.021664
MOS	0	0.0258495	0.215516	0.361409	0.526323	0.618914	0.680871	0.694419	0	0.00861806	0.0476394	0.0616372	0.064148	0.0764029	0.0656168	0.0429816
MOR	0	0.13529	0.410398	0.562247	0.688892	0.741957	0.768161	0.790785	0	0.00198878	0.00481179	0.00778726	0.0148869	0.0303824	0.0217229	0.026884
MOFS	0	0.0883763	0.319796	0.475226	0.586161	0.626258	0.681258	0.696516	0	0.00821944	0.0212224	0.0326404	0.0440303	0.0572961	0.061114	0.0716306
MOFR	0	0.0578925	0.408376	0.577634	0.760634	0.775323	0.817806	0.82943	0	0.00976223	0.015134	0.0449204	0.0507343	0.0709812	0.052469	0.045481
