# Supplementary material for: Contrast in soil microbial metabolic functional diversity to fertilization and crop rotation under rhizosphere and non-rhizosphere in the coal gangue landfill reclamation area of Loess Hills
Source: PLoS One. 2020 Mar 9;15(3):e0229341. doi: 10.1371/journal.pone.0229341 (PMC7062280; doi:10.1371/journal.pone.0229341)
Supplement: S1 Data — (ZIP) [file pone.0229341.s001.zip › supporting datas/Maize absorption value 96h.xls]

## Sheet: CKR
	CKR1				CKR2				CKR3
590 nm O.D.
	1	2	3	4	5	6	7	8	9	10	11	12
A	0.062	1.567	1.65	1.678	0.104	2.65	2.457	0.918	0.137	2.187	2.217	1.066
B	0.67	0.094	2.54	2.154	0.635	0.153	1.609	2.216	0.937	0.1	2.14	1.525
C	1.139	0.206	0.172	0.337	1.478	0.22	0.269	0.416	1.378	0.336	0.107	0.407
D	1.285	2.779	0.78	0.6	1.448	2.122	0.793	1.108	1.489	2.775	0.998	1.129
E	1.071	1.183	1.642	0.316	0.986	2.492	1.247	0.108	0.733	0.774	1.61	0.17
F	0.149	0.298	0.154	0.149	0.129	0.706	0.179	0.193	0.15	0.342	0.104	0.262
G	0.948	1.008	0.267	0.46	1.15	1.205	0.676	0.129	1.532	1.221	0.197	0.089
H	0.151	0.6	0.819	1.353	0.49	0.569	0.967	1.101	0.792	0.514	0.403	1.024
750 nm O.D.
	1	2	3	4	5	6	7	8	9	10	11	12
A	0.059	0.317	0.78	0.968	0.089	1.012	0.897	0.37	0.123	0.813	1.136	0.508
B	0.347	0.064	1.3	0.977	0.316	0.117	0.676	0.932	0.556	0.066	1.048	0.6
C	0.514	0.155	0.114	0.177	0.804	0.145	0.16	0.232	0.749	0.267	0.087	0.249
D	0.674	1.121	0.365	0.276	0.595	0.439	0.345	0.68	0.852	1.006	0.454	0.511
E	0.469	0.521	0.672	0.29	0.452	1.007	0.508	0.089	0.175	0.364	0.661	0.136
F	0.114	0.087	0.117	0.121	0.103	0.318	0.135	0.138	0.115	0.195	0.09	0.222
G	0.406	0.4	0.134	0.463	0.474	0.501	0.401	0.114	1.037	0.533	0.092	0.085
H	0.127	0.273	0.37	0.648	0.264	0.3	0.449	0.548	0.351	0.264	0.25	0.477

## Sheet: FR
	FR1				FR2				FR3
590 nm O.D.
	1	2	3	4	5	6	7	8	9	10	11	12
A	0.162	2.376	2.542	1.05	0.212	2.195	2.596	0.929	0.149	2.361	2.46	1.124
B	1.147	2.241	2.393	2.136	2.066	2.314	2.41	1.868	1.776	2.191	2.327	2.149
C	1.126	0.404	0.126	1.051	1.404	0.318	0.133	0.829	0.969	0.45	0.123	0.751
D	1.365	3	1.196	1.801	1.193	2.928	0.984	1.837	1.082	2.985	1.133	1.731
E	0.356	2.672	1.253	0.375	1.036	2.294	0.354	0.643	0.325	2.746	0.684	0.221
F	0.182	0.525	0.372	0.609	0.225	0.825	0.493	0.778	0.832	0.543	0.432	0.576
G	2.051	1.336	0.076	0.817	2.886	1.398	0.127	0.802	2.871	1.355	0.111	1.186
H	1.046	0.799	0.971	0.879	1.05	0.812	0.214	0.941	1.121	0.667	0.887	0.862
750 nm O.D.
	1	2	3	4	5	6	7	8	9	10	11	12
A	0.124	0.861	1.062	0.468	0.17	0.886	1.1	0.412	0.111	0.844	1.011	0.485
B	0.521	0.807	1.057	0.766	0.863	0.9	1.129	0.83	0.716	0.857	1.021	0.826
C	0.428	0.226	0.086	0.497	0.577	0.206	0.102	0.386	0.46	0.254	0.095	0.384
D	0.527	1.056	0.434	0.694	0.448	1.003	0.378	0.759	0.437	1.025	0.418	0.663
E	0.235	0.987	0.516	0.204	0.459	1.02	0.211	0.324	0.206	1.06	0.329	0.162
F	0.134	0.263	0.228	0.296	0.161	0.375	0.274	0.36	0.383	0.277	0.24	0.311
G	0.71	0.462	0.069	0.368	1.061	0.476	0.114	0.395	0.989	0.475	0.095	0.486
H	0.512	0.328	0.4	0.396	0.479	0.355	0.165	0.403	0.572	0.293	0.449	0.413

## Sheet: OR
	OR1				OR2				OR3
590 nm O.D.
	1	2	3	4	5	6	7	8	9	10	11	12
A	0.191	2.759	2.781	1.489	0.237	2.549	2.514	1.248	0.229	2.502	2.611	1.479
B	1.575	2.404	2.444	2.229	1.784	2.396	2.541	2.02	2.139	2.403	2.196	2.44
C	1.452	0.522	0.173	0.841	1.528	0.444	0.098	0.742	1.044	0.514	0.147	1.223
D	1.398	3	0.898	2.245	1.56	3.026	0.839	1.435	0.977	3.074	0.903	2.193
E	0.353	2.825	0.418	0.604	0.354	2.896	0.589	0.569	0.346	2.909	0.293	0.364
F	0.251	0.912	0.396	0.53	0.31	0.772	0.561	0.738	0.406	0.554	0.434	0.499
G	2.156	1.661	0.118	0.408	2.88	1.418	0.169	0.746	2.92	1.506	0.168	1.04
H	0.795	0.725	0.241	1.361	0.722	0.67	0.611	1.148	1.036	0.657	0.803	0.908
750 nm O.D.
	1	2	3	4	5	6	7	8	9	10	11	12
A	0.137	1.062	1.213	0.608	0.168	0.951	1.139	0.55	0.167	0.901	1.105	0.63
B	0.643	0.969	1.16	0.942	0.718	0.967	1.164	0.798	0.83	1.038	0.919	0.928
C	0.578	0.291	0.115	0.396	0.642	0.238	0.08	0.346	0.45	0.248	0.102	0.557
D	0.555	1.016	0.391	0.916	0.614	1.039	0.345	0.588	0.393	1.036	0.366	0.778
E	0.219	1.09	0.244	0.303	0.225	1.16	0.445	0.29	0.217	1.154	0.184	0.247
F	0.164	0.386	0.245	0.264	0.2	0.35	0.286	0.327	0.234	0.298	0.26	0.318
G	0.769	0.561	0.101	0.218	0.967	0.493	0.157	0.356	1.004	0.52	0.136	0.473
H	0.388	0.318	0.184	0.607	0.369	0.315	0.343	0.515	0.534	0.304	0.371	0.491

## Sheet: OFR
	OFR1				OFR2				OFR3
590 nm O.D.
	1	2	3	4	5	6	7	8	9	10	11	12
A	0.178	1.962	2.271	2.896	0.41	1.976	1.838	2.474	0.13	2.032	2.346	2.731
B	1.767	2.287	2.07	2.262	2.042	2.45	2.173	2.344	1.796	2.358	2.158	2.361
C	1.915	0.288	0.169	1.154	1.744	0.473	0.219	0.893	1.911	0.267	0.262	1.158
D	1.635	2.589	1.461	2.167	1.673	2.513	1.457	2.076	1.469	2.718	1.64	2.032
E	1.261	2.396	2.131	0.624	0.848	2.512	2.087	0.679	1.232	2.327	1.855	0.198
F	1.323	0.928	0.675	0.903	1.513	1.032	1.059	0.923	0.757	0.819	0.411	0.836
G	2.563	1.479	0.222	1.326	2.76	1.356	0.117	1.14	2.568	1.348	0.385	1.299
H	1.13	0.74	0.399	1.34	0.623	0.552	1.273	1.431	0.839	0.677	0.759	0.807
750 nm O.D.
	1	2	3	4	5	6	7	8	9	10	11	12
A	0.128	0.754	0.932	1.061	0.267	0.777	0.808	0.813	0.106	0.878	1.005	0.987
B	0.85	0.884	0.9	0.945	0.921	1.037	0.935	1.038	1.016	0.946	0.9	1.04
C	0.812	0.201	0.104	0.488	0.723	0.297	0.136	0.387	0.833	0.21	0.163	0.522
D	0.682	0.981	0.589	0.849	0.636	1.079	0.55	0.849	0.609	1.206	0.596	0.803
E	0.574	1.087	0.757	0.321	0.418	1.1	0.725	0.382	0.523	1.092	0.689	0.155
F	0.608	0.433	0.333	0.414	0.799	0.474	0.436	0.397	0.381	0.361	0.269	0.48
G	1.208	0.547	0.166	0.531	1.195	0.484	0.102	0.487	1.062	0.505	0.354	0.537
H	0.502	0.329	0.276	0.638	0.318	0.102	1.065	0.629	0.41	0.306	0.691	0.277

## Sheet: CKS
	CKS1				CKS3				CKS3
590 nm O.D.
	1	2	3	4	5	6	7	8	9	10	11	12
A	0.095	0.255	0.642	1.462	0.08	0.138	0.407	0.085	0.087	0.128	0.616	0.097
B	0.633	0.158	0.137	2.053	0.451	0.251	1.913	0.118	0.828	0.182	0.731	1.613
C	0.124	0.061	0.058	0.211	0.33	0.341	0.058	0.147	0.715	0.66	0.058	0.592
D	0.114	0.404	0.087	0.612	0.556	0.459	0.459	1.228	1.059	0.413	0.526	0.153
E	0.134	1.721	0.098	0.098	0.115	0.726	0.184	0.104	0.088	1.203	0.228	0.088
F	0.116	0.081	0.082	0.124	0.117	0.156	0.084	0.124	0.1	0.076	0.08	0.123
G	0.762	0.094	0.085	0.062	0.367	0.087	0.108	0.093	0.327	0.087	0.102	0.103
H	0.58	0.257	0.103	1.739	0.545	0.106	0.325	0.749	0.403	0.086	0.317	0.104
750 nm O.D.
	1	2	3	4	5	6	7	8	9	10	11	12
A	0.088	0.182	0.34	0.575	0.08	0.112	0.127	0.081	0.083	0.106	0.323	0.089
B	0.295	0.121	0.13	0.751	0.138	0.211	0.797	0.117	0.395	0.138	0.354	0.578
C	0.094	0.061	0.061	0.152	0.235	0.197	0.06	0.116	0.608	0.356	0.06	0.307
D	0.088	0.243	0.081	0.269	0.274	0.243	0.223	0.53	0.488	0.246	0.265	0.127
E	0.113	0.858	0.093	0.093	0.106	0.324	0.161	0.095	0.086	0.276	0.157	0.082
F	0.094	0.076	0.078	0.103	0.097	0.117	0.079	0.103	0.086	0.073	0.075	0.101
G	0.338	0.087	0.083	0.063	0.224	0.083	0.106	0.086	0.192	0.083	0.092	0.091
H	0.31	0.166	0.102	0.701	0.294	0.1	0.198	0.365	0.231	0.083	0.209	0.094

## Sheet: FS
	FS1				FS2				FS3
590 nm O.D.
	1	2	3	4	5	6	7	8	9	10	11	12
A	0.063	0.102	0.992	0.093	0.065	0.101	0.725	0.49	0.072	0.163	0.718	1.019
B	0.203	0.596	0.616	1.984	0.873	0.604	0.097	1.348	0.404	1.062	0.186	1.51
C	1.291	0.102	0.045	0.065	1.012	0.126	0.057	0.072	0.079	0.101	0.049	0.202
D	1.22	0.696	0.503	0.156	0.16	0.386	1.36	0.13	0.128	0.987	1.529	0.137
E	0.095	0.575	0.319	0.138	0.104	0.24	0.543	0.06	0.082	0.564	0.129	0.109
F	0.093	0.08	0.057	0.674	0.073	0.615	0.063	0.13	0.072	0.47	0.065	0.132
G	0.169	0.067	0.051	0.072	0.416	0.057	0.053	0.058	0.37	0.072	0.058	0.133
H	0.182	0.068	0.116	0.542	0.164	0.177	0.13	0.442	0.764	0.257	0.184	0.418
750 nm O.D.
	1	2	3	4	5	6	7	8	9	10	11	12
A	0.061	0.087	0.418	0.088	0.063	0.089	0.365	0.237	0.068	0.129	0.34	0.383
B	0.175	0.063	0.298	0.8	0.368	0.064	0.085	0.456	0.239	0.816	0.179	0.576
C	0.535	0.087	0.05	0.063	0.465	0.104	0.059	0.067	0.066	0.086	0.053	0.151
D	0.479	0.362	0.205	0.122	0.113	0.214	0.544	0.097	0.09	0.381	0.638	0.116
E	0.088	0.267	0.191	0.121	0.1	0.162	0.537	0.059	0.078	0.269	0.107	0.096
F	0.083	0.073	0.057	0.269	0.065	0.292	0.062	0.103	0.065	0.23	0.064	0.105
G	0.132	0.068	0.053	0.068	0.256	0.059	0.055	0.058	0.205	0.07	0.059	0.109
H	0.137	0.066	0.096	0.271	0.126	0.135	0.109	0.24	0.379	0.157	0.139	0.247

## Sheet: OS
	OS1				OS2				OS3
590 nm O.D.
	1	2	3	4	5	6	7	8	9	10	11	12
A	0.09	1.281	0.953	2.052	0.143	1.517	0.417	1.108	0.21	2.311	1.44	0.993
B	1.148	0.135	2.073	1.862	1.439	0.138	0.876	1.836	0.712	1.938	1.991	2.05
C	1.281	0.209	0.149	0.711	1.682	0.23	0.134	0.847	1.48	0.275	0.219	0.869
D	1.189	2.455	0.855	1.745	1.364	2.507	0.817	1.092	1.699	2.525	1.043	0.75
E	0.23	2.519	0.548	0.16	0.366	2.329	0.427	0.817	0.188	2.691	1.27	0.152
F	0.184	0.946	0.105	0.456	0.136	0.59	0.101	0.39	0.532	0.506	0.107	0.085
G	1.783	1.399	0.09	0.672	1.045	1.293	0.092	0.941	2.457	1.281	0.072	0.338
H	0.85	0.71	1.382	0.799	0.146	0.245	0.668	0.974	0.678	0.2	1.034	0.085
750 nm O.D.
	1	2	3	4	5	6	7	8	9	10	11	12
A	0.076	0.565	0.419	0.742	0.119	0.608	0.25	0.539	0.193	0.887	0.657	0.498
B	0.565	0.109	0.798	0.733	0.578	0.104	0.393	0.682	0.356	0.791	0.815	0.837
C	0.526	0.148	0.102	0.35	0.737	0.166	0.093	0.398	0.573	0.194	0.127	0.433
D	0.515	0.886	0.403	0.603	0.537	0.894	0.37	0.451	0.736	0.908	0.403	0.343
E	0.167	0.965	0.376	0.128	0.253	0.753	0.283	0.395	0.144	1.051	0.564	0.121
F	0.136	0.409	0.09	0.235	0.107	0.276	0.087	0.223	0.283	0.249	0.091	0.076
G	0.682	0.517	0.084	0.319	0.452	0.461	0.089	0.453	0.87	0.494	0.069	0.187
H	0.405	0.331	0.638	0.382	0.116	0.223	0.365	0.475	0.366	0.142	0.405	0.085

## Sheet: OFS
	OFS1				OFS2				OFS3
590 nm O.D.
	1	2	3	4	5	6	7	8	9	10	11	12
A	0.264	2.62	2.607	0.715	0.265	2.362	2.244	0.106	0.103	2.566	2.552	0.087
B	1.729	2.244	2.356	2.371	1.698	2.319	2.429	2.055	2.001	2.215	2.431	2.278
C	0.103	0.538	0.044	0.583	1.354	0.417	0.047	0.903	1.574	0.61	0.054	0.376
D	0.885	2.931	0.08	1.856	1.21	2.835	0.081	1.454	0.66	2.84	0.095	2.247
E	1.245	2.633	0.832	0.123	0.227	2.721	0.072	0.185	0.114	2.768	0.188	0.116
F	0.289	0.064	0.248	0.425	0.305	0.07	0.072	0.41	0.313	0.364	0.773	0.235
G	2.248	1.574	0.112	0.086	2.775	1.271	0.066	0.229	2.784	1.577	0.098	0.064
H	0.256	0.517	0.425	0.071	0.192	0.615	1.241	0.113	0.222	0.544	0.151	0.622
750 nm O.D.
	1	2	3	4	5	6	7	8	9	10	11	12
A	0.186	0.948	1.075	0.404	0.195	0.867	0.945	0.097	0.104	0.926	1.016	0.08
B	0.665	0.813	1.031	1.044	0.622	0.914	1.068	0.797	0.752	0.843	1.099	0.914
C	0.083	0.244	0.048	0.284	0.538	0.23	0.052	0.408	0.668	0.304	0.057	0.251
D	0.319	1.027	0.071	0.721	0.39	0.981	0.076	0.586	0.251	0.962	0.085	0.82
E	0.513	0.952	0.355	0.098	0.151	0.993	0.068	0.138	0.1	1.041	0.139	0.097
F	0.194	0.061	0.147	0.249	0.179	0.07	0.069	0.227	0.189	0.251	0.34	0.169
G	0.747	0.514	0.112	0.075	0.953	0.44	0.067	0.15	0.933	0.539	0.087	0.064
H	0.193	0.241	0.29	0.069	0.142	0.338	0.629	0.109	0.169	0.291	0.135	0.303
