# Supplementary material for: Contrast in soil microbial metabolic functional diversity to fertilization and crop rotation under rhizosphere and non-rhizosphere in the coal gangue landfill reclamation area of Loess Hills
Source: PLoS One. 2020 Mar 9;15(3):e0229341. doi: 10.1371/journal.pone.0229341 (PMC7062280; doi:10.1371/journal.pone.0229341)
Supplement: S1 Data — (ZIP) [file pone.0229341.s001.zip › supporting datas/Soybean absorption value 96h.xls]

## Sheet: CKR
	CKS1				CKS2				CKS3
590 nm O.D.
	1	2	3	4	5	6	7	8	9	10	11	12
A	0.086	0.148	0.998	3.806	0.226	0.214	0.472	2.062	0.214	0.182	1.262	1.694
B	0.644	0.7	2.372	3.166	0.818	1.864	2.614	3.434	1.102	0.512	2.354	2.942
C	0.7	1.524	0.038	0.288	2.368	0.53	0.054	0.374	2.312	0.188	0.064	0.252
D	2.032	1.618	2.61	1.464	1.942	1.718	1.506	1.71	1.832	1.958	0.878	2.524
E	0.102	2.61	2.784	0.802	0.254	1.076	1.2	0.586	0.282	1.042	2.794	0.186
F	0.21	0.752	0.238	1.574	0.302	1.208	0.144	0.426	0.312	1.11	0.022	0.642
G	0.278	0.218	0.028	1.56	0.646	0.224	0.016	0.844	0.246	0.252	0.042	1.396
H	0.09	0.442	0.326	1.534	0.164	0.308	1.64	1.402	0.278	0.25	0.732	1.038
750 nm O.D.
	1	2	3	4	5	6	7	8	9	10	11	12
A	0.043	0.074	0.499	1.903	0.113	0.107	0.236	1.031	0.107	0.091	0.631	0.847
B	0.322	0.35	1.186	1.583	0.409	1.182	1.307	1.717	0.551	0.006	1.177	1.471
C	0.35	0.762	0.019	0.144	1.184	0.265	0.027	0.187	1.156	0.094	0.032	0.126
D	1.016	0.809	1.305	0.732	0.971	0.859	0.753	0.855	0.916	0.979	0.439	1.262
E	0.051	1.305	1.392	0.401	0.127	0.538	0.1	0.293	0.141	0.521	1.397	0.093
F	0.105	0.376	0.119	0.787	0.151	0.604	0.072	0.213	0.156	0.555	0.011	0.321
G	0.139	0.109	0.014	0.78	0.323	0.112	0.008	0.422	0.123	0.126	0.021	0.698
H	0.045	0.221	0.163	0.767	0.082	0.154	0.82	0.701	0.139	0.125	0.366	0.519

## Sheet: FR
	FR1				FR2				FR3
590 nm O.D.
	1	2	3	4	5	6	7	8	9	10	11	12
A	0.006	1.61	1.184	3.072	0.09	0.736	0.838	4.064	0.026	2.458	2.834	1.23
B	1.198	0.11	3.012	3.378	1.44	3.232	2.16	3.536	1.364	3.262	2.702	3.17
C	1.986	0.896	-0.006	0.646	2.318	0.85	-0.002	0.79	2.656	0.658	0.004	0.664
D	1.24	1.974	0.726	1.894	1.604	1.998	1.32	2.886	1.774	3.56	3.16	2.396
E	1.23	3.062	0.854	0.126	1.224	3.416	0.45	0.224	1.628	2.996	1.35	0.046
F	1.472	1.072	1.672	0.74	1.06	1.042	0.926	0.534	0.41	1.326	1.176	0.34
G	1.154	1.738	0.366	1.08	1.282	1.736	0.102	1.64	2.452	1.066	0.078	0.44
H	1.446	0.18	1.92	1.212	1.308	0.194	0.704	1.566	1.19	0.246	1.098	1.04
750 nm O.D.
	1	2	3	4	5	6	7	8	9	10	11	12
A	0.003	0.805	0.592	1.536	0.045	0.368	0.419	2.032	0.013	1.229	1.417	0.615
B	0.599	0.055	1.506	1.689	0.72	1.616	1.08	1.768	0.682	1.631	1.351	1.585
C	0.993	0.448	-0.003	0.323	1.159	0.425	-0.001	0.395	1.328	0.329	0.002	0.332
D	0.62	0.987	0.363	0.947	0.802	0.999	0.66	1.443	0.887	1.78	1.58	1.198
E	0.615	1.531	0.427	0.063	0.612	1.708	0.225	0.112	0.814	1.498	0.675	0.023
F	0.736	0.536	0.836	0.37	0.03	0.521	0.463	0.267	0.205	0.663	0.588	0.17
G	0.577	0.869	0.183	0.54	0.641	0.868	0.051	0.82	1.226	0.533	0.039	0.22
H	0.723	0.09	0.96	0.606	0.654	0.097	0.352	0.783	0.595	0.123	0.549	0.52

## Sheet: OR
	OR1				OR2				OR3
590 nm O.D.
	1	2	3	4	5	6	7	8	9	10	11	12
A	0.014	1.584	1.108	1.292	0.036	0.946	1.05	3.826	0.044	1.97	0.984	1.63
B	1.154	2.59	2.78	3.036	1.936	2.444	3.188	3.39	1.09	2.096	2.274	3.116
C	2.104	0.998	0.778	0.674	2.164	0.904	0.612	0.798	2.432	0.702	0	1.134
D	2.442	3.54	1.33	3.538	1.73	3.102	1.832	2.52	1.844	3.54	1.61	2.262
E	1.602	3.33	1.902	0.468	1.856	3.068	1.65	0.642	1.512	2.884	2.81	0.102
F	2.324	1.572	0.37	0.958	1.078	1.54	2.084	0.88	1.404	1.574	1.742	0.342
G	1.318	1.392	0.898	1.626	1.586	0.948	0.774	2.07	3.362	1.626	0.43	0.956
H	2.072	0.594	2.908	1.08	1.638	0.402	1.004	1.742	1.89	0.4	2.31	1.496
750 nm O.D.
	1	2	3	4	5	6	7	8	9	10	11	12
A	0.007	0.792	0.554	0.646	0.018	0.473	0.525	1.913	0.022	0.985	0.492	0.815
B	0.577	1.295	1.39	1.518	1.468	1.222	1.594	1.695	0.545	1.048	1.137	1.558
C	1.052	0.499	0.389	0.337	1.082	0.452	0.306	0.399	1.216	0.351	0	0.567
D	1.221	1.77	0.665	1.769	0.865	1.551	0.916	1.26	0.922	1.77	0.805	1.131
E	0.801	1.665	0.951	0.234	0.928	1.534	0.825	0.321	0.756	1.442	1.405	0.051
F	1.162	0.786	0.185	0.479	0.039	0.77	1.042	0.44	0.702	0.787	0.871	0.171
G	0.659	0.696	0.449	0.813	0.793	0.474	0.387	1.035	1.681	0.813	0.215	0.478
H	1.036	0.297	1.454	0.54	0.819	0.201	0.502	0.871	0.945	0.2	1.155	0.748

## Sheet: OFR
	OFR1				OFR2				OFR3
590 nm O.D.
	1	2	3	4	5	6	7	8	9	10	11	12
A	0.046	2.39	2.108	3.804	0.102	2.466	2.03	3.492	0.108	1.884	1.934	3.026
B	1.2	3.454	3.066	3.508	1.444	3.522	3.204	3.562	1.448	3.394	3.078	3.16
C	2.008	0.292	0.186	0.682	2.458	0.586	0.166	0.616	2.31	0.494	0.232	0.38
D	1.796	3.494	2.644	2.886	2.106	2.304	2.066	2.964	2.106	3.526	1.83	1.876
E	0.628	2.96	2.79	0.732	1.41	3.03	1.452	0.802	1.194	3.256	2.312	0.296
F	1.428	1.182	0.748	1.194	1.672	1.464	0.81	1.144	1.57	1.086	0.448	0.316
G	3.254	1.632	0.978	1.882	3.614	1.718	0.736	1.826	3.118	1.52	0.734	1.73
H	1.182	0.362	1.608	1.898	0.99	0.458	3.448	1.584	0.976	0.39	1.37	1.218
750 nm O.D.
	1	2	3	4	5	6	7	8	9	10	11	12
A	0.023	1.195	1.054	1.902	0.051	1.233	1.015	1.746	0.054	0.942	0.967	1.513
B	0.6	1.727	1.533	1.754	0.722	1.761	1.602	1.781	0.724	1.697	1.539	1.58
C	1.004	0.146	0.093	0.341	1.229	0.293	0.083	0.308	1.155	0.247	0.116	0.19
D	0.898	1.747	1.322	1.443	1.053	1.152	1.033	1.482	1.053	1.763	0.915	0.938
E	0.314	1.48	1.395	0.366	0.705	1.515	0.726	0.401	0.597	1.628	1.156	0.148
F	0.714	0.591	0.374	0.597	0.836	0.732	0.405	0.572	0.785	0.543	0.224	0.158
G	1.627	0.816	0.489	0.941	1.807	0.859	0.368	0.913	1.559	0.76	0.367	0.865
H	0.591	0.181	0.804	0.949	0.495	0.229	1.724	0.792	0.488	0.195	0.685	0.609

## Sheet: CKS
590 nm O.D.
	1	2	3	4	5	6	7	8	9	10	11	12
A	0.047	0.082	0.066	0.073	0.07	0.063	0.073	0.082	0.078	0.082	0.086	0.059
B	0.08	0.13	0.144	0.115	0.146	0.075	0.061	0.156	0.185	0.157	0.155	0.344
C	0.045	0.059	0.06	0.096	0.04	0.062	0.059	0.058	0.091	0.077	0.087	0.069
D	0.051	0.126	0.102	0.084	0.066	0.059	0.056	0.056	0.06	0.08	0.206	0.066
E	0.059	0.079	0.094	0.099	0.069	0.068	0.127	0.09	0.076	0.087	0.087	0.103
F	0.002	0.068	0.068	0.081	0.053	0.044	0.053	0.082	0.046	0.073	0.053	0.059
G	0.05	0.08	0.076	0.099	0.108	0.084	0.129	0.105	0.109	0.108	0.084	0.056
H	0.06	0.073	0.085	0.072	0.067	0.06	0.065	0.068	0.069	0.065	0.06	0.055
750 nm O.D.
	1	2	3	4	5	6	7	8	9	10	11	12
A	0.05	0.076	0.071	0.078	0.075	0.067	0.078	0.087	0.082	0.087	0.088	0.063
B	0.08	0.135	0.148	0.12	0.151	0.081	0.062	0.16	0.186	0.162	0.159	0.352
C	0.048	0.063	0.065	0.094	0.046	0.065	0.064	0.055	0.095	0.079	0.091	0.067
D	0.054	0.129	0.104	0.088	0.069	0.061	0.058	0.062	0.061	0.08	0.206	0.066
E	0.062	0.083	0.099	0.082	0.072	0.069	0.131	0.073	0.079	0.083	0.087	0.082
F	0.003	0.07	0.072	0.074	0.057	0.049	0.058	0.077	0.05	0.078	0.056	0.055
G	0.054	0.083	0.063	0.103	0.113	0.085	0.117	0.107	0.114	0.109	0.076	0.058
H	0.061	0.072	0.085	0.075	0.069	0.062	0.067	0.07	0.071	0.066	0.062	0.057

## Sheet: FS
	FS1				FS2				FS3
590 nm O.D.
	1	2	3	4	5	6	7	8	9	10	11	12
A	0.068	0.079	0.067	0.061	0.067	0.114	0.065	0.708	0.072	0.083	0.081	0.431
B	0.073	0.099	0.115	1.111	0.075	0.048	0.043	0.077	0.086	0.052	0.057	0.937
C	0.056	0.053	0.063	0.095	0.063	0.069	0.055	0.082	0.058	0.043	0.043	0.058
D	0.062	0.061	1.203	0.058	0.103	0.288	1.126	0.069	0.085	0.164	0.437	0.069
E	0.264	0.054	0.05	0.099	0.148	0.223	0.052	0.098	0.082	0.071	0.393	0.109
F	0.063	0.051	0.047	0.075	0.05	0.049	0.522	0.084	0.168	0.05	0.056	0.051
G	0.06	0.079	0.077	0.072	0.452	0.135	0.111	0.077	0.152	0.089	0.081	0.054
H	0.937	0.092	0.066	0.063	0.072	0.106	0.761	0.073	0.071	0.067	0.128	0.073
750 nm O.D.
	1	2	3	4	5	6	7	8	9	10	11	12
A	0.064	0.075	0.071	0.065	0.069	0.098	0.07	0.375	0.071	0.085	0.08	0.257
B	0.08	0.103	0.119	0.47	0.081	0.053	0.049	0.076	0.091	0.056	0.059	0.503
C	0.056	0.058	0.068	0.081	0.06	0.068	0.058	0.07	0.064	0.048	0.048	0.056
D	0.061	0.063	0.623	0.057	0.107	0.288	0.521	0.068	0.078	0.163	0.257	0.066
E	0.185	0.059	0.054	0.078	0.145	0.179	0.056	0.078	0.081	0.072	0.27	0.081
F	0.061	0.055	0.051	0.068	0.054	0.055	0.27	0.074	0.126	0.055	0.057	0.051
G	0.06	0.081	0.064	0.075	0.238	0.119	0.098	0.078	0.129	0.09	0.073	0.055
H	0.377	0.084	0.068	0.065	0.073	0.093	0.418	0.071	0.072	0.067	0.105	0.069

## Sheet: OS
	OS1				OS2				OS3
590 nm O.D.
	1	2	3	4	5	6	7	8	9	10	11	12
A	1.313	0.364	0.117	0.472	0.498	0.783	0.181	0.451	1.309	0.218	0.076	0.271
B	0.093	0.092	1.658	0.624	0.076	0.092	0.064	0.999	0.064	0.051	0.077	0.137
C	0.096	0.065	0.056	0.09	0.608	0.895	0.059	0.088	0.104	0.079	0.083	0.141
D	0.101	0.054	1.182	0.069	0.066	0.098	1.034	0.076	0.111	0.127	2.275	0.066
E	0.244	0.055	0.764	0.147	1.771	0.198	0.573	0.298	0.599	0.216	0.183	1.209
F	0.471	0.047	0.49	0.091	0.053	0.054	0.089	0.402	0.203	0.043	2.565	0.144
G	0.225	0.064	0.196	0.101	0.108	0.114	0.09	0.347	1.049	0.151	0.083	0.362
H	0.072	0.073	1.218	0.087	0.166	0.063	1.148	0.078	0.091	0.087	2.161	0.076
750 nm O.D.
	1	2	3	4	5	6	7	8	9	10	11	12
A	0.48	0.231	0.101	0.258	0.267	0.394	0.138	0.247	0.495	0.156	0.077	0.183
B	0.094	0.096	0.614	0.301	0.071	0.082	0.064	0.408	0.064	0.057	0.071	0.122
C	0.08	0.064	0.056	0.075	0.254	0.43	0.061	0.075	0.084	0.07	0.073	0.111
D	0.087	0.055	0.15	0.067	0.064	0.1	0.478	0.068	0.087	0.105	0.766	0.064
E	0.179	0.058	0.379	0.11	0.641	0.188	0.307	0.197	0.31	0.148	0.139	0.406
F	0.287	0.051	0.263	0.079	0.057	0.059	0.075	0.31	0.146	0.048	1.004	0.106
G	0.165	0.065	0.131	0.1	0.089	0.105	0.071	0.172	0.409	0.115	0.06	0.255
H	0.069	0.071	0.161	0.081	0.128	0.064	0.606	0.077	0.083	0.078	0.772	0.071

## Sheet: OFS
	OFS1				OFS2				OFS3
590 nm O.D.
	1	2	3	4	5	6	7	8	9	10	11	12
A	0.06	0.062	0.07	0.073	0.091	0.117	0.068	0.231	0.072	0.078	0.068	0.737
B	0.094	0.136	0.149	0.113	0.14	0.362	0.106	0.111	0.121	0.311	0.058	0.098
C	0.432	0.098	0.088	0.137	0.055	0.122	0.087	0.112	0.635	0.081	1.445	0.102
D	0.057	0.199	0.659	0.066	0.128	0.116	0.322	0.084	0.064	0.096	0.75	0.059
E	0.066	0.103	0.495	0.113	0.121	0.075	0.665	0.33	0.082	0.073	0.127	0.083
F	0.05	0.061	0.067	0.52	0.05	0.074	0.069	0.077	0.115	0.048	0.265	0.064
G	0.535	0.493	0.137	0.17	0.434	0.167	0.083	0.863	0.087	0.112	0.081	0.055
H	0.077	0.069	0.641	0.065	0.267	0.351	0.107	0.071	0.077	0.079	0.06	0.157
750 nm O.D.
	1	2	3	4	5	6	7	8	9	10	11	12
A	0.059	0.065	0.072	0.072	0.087	0.1	0.069	0.17	0.069	0.077	0.072	0.426
B	0.094	0.136	0.149	0.115	0.142	0.154	0.107	0.114	0.124	0.227	0.063	0.099
C	0.102	0.089	0.09	0.118	0.056	0.117	0.08	0.088	0.298	0.078	0.692	0.082
D	0.058	0.099	0.352	0.066	0.125	0.115	0.194	0.077	0.065	0.086	0.346	0.06
E	0.066	0.102	0.303	0.084	0.104	0.073	0.323	0.168	0.081	0.071	0.121	0.064
F	0.052	0.065	0.067	0.279	0.055	0.078	0.066	0.069	0.097	0.053	0.173	0.057
G	0.3	0.27	0.112	0.069	0.278	0.154	0.064	0.596	0.08	0.105	0.065	0.056
H	0.072	0.069	0.355	0.067	0.198	0.029	0.093	0.073	0.075	0.074	0.06	0.057
