# Supplementary material for: Contrast in soil microbial metabolic functional diversity to fertilization and crop rotation under rhizosphere and non-rhizosphere in the coal gangue landfill reclamation area of Loess Hills
Source: PLoS One. 2020 Mar 9;15(3):e0229341. doi: 10.1371/journal.pone.0229341 (PMC7062280; doi:10.1371/journal.pone.0229341)
Supplement: S1 Data — (ZIP) [file pone.0229341.s001.zip › supporting datas/nutrients data of maize.xls]

## Sheet: Sheet1
	TN	OC	AN	TP	TK	AP	AK
CKS1	0.0352	5.84	58.6	0.06	1.89	13	152
CKS2	0.0356	5.89	59.1	0.06	1.91	14	159
CKS3	0.0359	5.91	57.9	0.07	1.92	13.6	157
CKR1	0.0375	8.33	36.3	0.056	1.73	8.6	112
CKR2	0.0381	8.41	36.2	0.061	1.79	8.7	115
CKR3	0.0384	8.36	36.9	0.059	1.78	8.67	113
FS1	0.0424	6.89	73.2	0.088	1.8	29.4	231
FS2	0.0435	6.93	73.9	0.091	1.84	31.1	227
FS3	0.0441	6.95	75.1	0.086	1.83	30.9	228
FR1	0.0531	9.8	79	0.072	1.78	14.2	115
FR2	0.0542	9.68	81	0.079	1.79	14.9	117
FR3	0.0547	9.74	84	0.081	1.81	15.5	116
OS1	0.04	10	58.6	0.056	1.87	20.8	168
OS2	0.047	9.7	57.9	0.059	1.89	20.4	169
OS3	0.044	9.79	58.4	0.061	1.93	21	161
OR1	0.0442	11.1	71.6	0.066	1.99	22.4	152
OR2	0.0445	12.3	72.1	0.069	1.99	22.9	159
OR3	0.0446	12.1	72.8	0.073	1.97	23	154
OFS1	0.0348	12.2	78.9	0.069	1.88	14.8	149
OFS2	0.0346	11.9	78.6	0.067	1.85	14.5	148
OFS3	0.035	11.7	79.1	0.066	1.87	14.4	150
OFR1	0.0638	13.7	87.9	0.07	1.81	21.1	174
OFR2	0.0642	14.1	91.5	0.07	1.91	22.1	181
OFR3	0.0651	14.5	89.7	0.069	1.93	21.9	172
