# Supplementary material for: Contrast in soil microbial metabolic functional diversity to fertilization and crop rotation under rhizosphere and non-rhizosphere in the coal gangue landfill reclamation area of Loess Hills
Source: PLoS One. 2020 Mar 9;15(3):e0229341. doi: 10.1371/journal.pone.0229341 (PMC7062280; doi:10.1371/journal.pone.0229341)
Supplement: S1 Data — (ZIP) [file pone.0229341.s001.zip › supporting datas/nutrients data of soybean.xls]

## Sheet: Sheet1
	TN	OC	AN	AP	AK	TP	TK
CKS1	0.0351	11.1	9.9	5.6	106	0.05	2.17
CKS2	0.0389	13.1	9.56	5.4	111	0.049	2.19
CKS3	0.0391	11.2	10.03	6.7	104	0.05	2.1
CKR1	0.045	12.63	12.5	6.6	111	0.07	2.62
CKR2	0.047	13.42	13.6	7	113	0.07	2.63
CKR3	0.034	11.54	11.4	6.5	106	0.072	2.63
FS1	0.0442	13.5	15.08	9.75	129	0.08	2.22
FS2	0.0484	13.9	16.88	9.91	125	0.081	2.24
FS3	0.0433	12.5	18.98	9.53	130	0.079	2.23
FR1	0.0607	16.7	24.7	11	133	0.08	2.74
FR2	0.0596	17.52	23.7	12.2	136	0.083	2.75
FR3	0.0584	15.61	25.7	10.4	127	0.082	2.72
OS1	0.0476	14.23	19.8	11.5	131	0.08	2.33
OS2	0.0468	13.89	20.73	12.9	135	0.08	2.33
OS3	0.04	15.59	18.71	9.2	132	0.082	2.35
OR1	0.0589	19.4	29	15.1	134	0.08	3.89
OR2	0.0639	21.5	31.2	15.4	139	0.082	3.91
OR3	0.0689	17	27.1	14.5	138	0.081	3.92
OFS1	0.065	16.53	21.63	14.47	140	0.08	2.94
OFS2	0.0605	18.18	20.48	15.05	137	0.082	2.95
OFS3	0.0614	16.17	22.57	13.26	140	0.082	2.9
OFR1	0.0871	26.4	32.1	19.4	145	0.08	3.92
OFR2	0.0881	27.61	33.9	19.7	147	0.081	3.94
OFR3	0.0861	25.52	32.7	18.8	140	0.084	4.16
