# Supplementary material for: Contrast in soil microbial metabolic functional diversity to fertilization and crop rotation under rhizosphere and non-rhizosphere in the coal gangue landfill reclamation area of Loess Hills
Source: PLoS One. 2020 Mar 9;15(3):e0229341. doi: 10.1371/journal.pone.0229341 (PMC7062280; doi:10.1371/journal.pone.0229341)
Supplement: S1 Data — (ZIP) [file pone.0229341.s001.zip › supporting datas/yield etc.datas.xlsx]

## Sheet: Sheet1
treatment	year	crop	yield（kg/ha）	aboveground biomass（kg/ha）	month	Vegetation coverage（%）	year	post-harvest （0-20cm）
OF					1	0		bulk density	OC（g/kg）	TN（%）
	2013	no	0	0	2	0	2014	1.38	7.1241	0.031
	2017	soybean	5333	11000	3	10		1.4	6.57337	0.024
			5300	10883.3	4	10		1.37	6.84941	0.03
			5416	10750	5	15	2017	1.32	8.99	0.0378
	2018	maize	10433.2	18127	6	30		1.26	8.74	0.0381
			11004.8	19103.6	7	50		1.27	9.14	0.0389
			9623.28	16626.4	8	58	2018	1.06	9.12	0.0439
					9	52		1.23	9.77	0.0428
					10	45		1.34	9.9	0.0487
					11	20
					12	0

## Sheet: Sheet2
							231.848
							225.496
							149.272
							698.72
							679.664
							660.608
							546.272
							651.08
							759.064
							695.544	10433.2
							730.48	10957.2
							822.584	12338.8
